# Supplementary material for: Trappc9 deficiency causes parent-of-origin dependent microcephaly and obesity
Source: PLoS Genet. 2020 Sep 2;16(9):e1008916. doi: 10.1371/journal.pgen.1008916 (PMC7467316; doi:10.1371/journal.pgen.1008916)
Supplement: S1 Table — A total of 184 olfactory receptor genes (ORGs) in MOE that showed differential expression by strain in the analysis of allelic-specific expression using B6 and CAST reciprocal hybrids. (XLSX) [file pgen.1008916.s016.xlsx]

## Sheet: Sheet1
A total of 184 olfactory receptor genes (ORGs) in MOE that expression were affected
by strain bias in the analysis of allelic-specific expression using B6 and CAST reciprocal hybrids.
Ensembl_Gene_ID	Associated_Gene	Chromosome	GeneStart.bp.	GeneEnd.bp.	Strain bias (>=60%)
ENSMUSG00000043226	Olfr1009	2	85721407	85722351	CAST high
ENSMUSG00000050577	Olfr1038-ps	2	86120224	86123037	CAST high
ENSMUSG00000075200	Olfr1044	2	86170871	86171815	CAST high
ENSMUSG00000080713	Olfr1174-ps	2	88310832	88311770	CAST high
ENSMUSG00000082882	Olfr1185-ps1	2	88499087	88499998	CAST high
ENSMUSG00000075110	Olfr1214	2	88987265	88988200	CAST high
ENSMUSG00000050613	Olfr125	17	37834911	37836028	CAST high
ENSMUSG00000082574	Olfr1268-ps1	2	90110468	90111391	CAST high
ENSMUSG00000095156	Olfr1281	2	111328421	111329338	CAST high
ENSMUSG00000096703	Olfr1286	2	111420032	111420949	CAST high
ENSMUSG00000061195	Olfr1289	2	111483350	111484363	CAST high
ENSMUSG00000081035	Olfr1300-ps1	2	111691520	111692453	CAST high
ENSMUSG00000074947	Olfr1312	2	112042077	112043030	CAST high
ENSMUSG00000074945	Olfr1314	2	112091761	112092699	CAST high
ENSMUSG00000071764	Olfr1320	X	49683504	49684463	CAST high
ENSMUSG00000067971	Olfr1321	X	49726944	49727999	CAST high
ENSMUSG00000048173	Olfr1324	X	50425431	50426582	CAST high
ENSMUSG00000051706	Olfr1325	X	74594328	74595275	CAST high
ENSMUSG00000048067	Olfr1349	7	6514396	6515449	CAST high
ENSMUSG00000094673	Olfr1354	10	78916842	78917936	CAST high
ENSMUSG00000062873	Olfr1355	10	78875549	78880106	CAST high
ENSMUSG00000051258	Olfr1362	13	21611020	21612004	CAST high
ENSMUSG00000045474	Olfr1368	13	21142026	21143081	CAST high
ENSMUSG00000091308	Olfr1380	11	49563923	49564860	CAST high
ENSMUSG00000059729	Olfr1385	11	49494535	49495464	CAST high
ENSMUSG00000051392	Olfr1402	3	97410217	97411179	CAST high
ENSMUSG00000062497	Olfr1411	1	92596521	92597492	CAST high
ENSMUSG00000058904	Olfr1413	1	92573125	92574206	CAST high
ENSMUSG00000042849	Olfr1414	1	92511048	92518515	CAST high
ENSMUSG00000057464	Olfr1415	1	92490818	92491753	CAST high
ENSMUSG00000067064	Olfr1416	1	92479681	92480619	CAST high
ENSMUSG00000060878	Olfr1420	19	11895999	11897050	CAST high
ENSMUSG00000067528	Olfr1424	19	12058809	12059750	CAST high
ENSMUSG00000067524	Olfr1428	19	12108600	12109544	CAST high
ENSMUSG00000096109	Olfr144	9	39237487	39238431	CAST high
ENSMUSG00000050815	Olfr1441	19	12422265	12423352	CAST high
ENSMUSG00000044441	Olfr1442	19	12674179	12675243	CAST high
ENSMUSG00000054526	Olfr1500	19	13827435	13828459	CAST high
ENSMUSG00000057270	Olfr1501	19	13838224	13839171	CAST high
ENSMUSG00000054890	Olfr1535	13	21555040	21556020	CAST high
ENSMUSG00000059448	Olfr156	4	43820335	43821433	CAST high
ENSMUSG00000050158	Olfr165	16	19407039	19408078	CAST high
ENSMUSG00000062245	Olfr170	16	19605696	19606703	CAST high
ENSMUSG00000090951	Olfr181	16	58925557	58928644	CAST high
ENSMUSG00000043357	Olfr187	16	59035780	59039749	CAST high
ENSMUSG00000059041	Olfr192	16	59098066	59098990	CAST high
ENSMUSG00000095928	Olfr204	16	59314488	59315405	CAST high
ENSMUSG00000095706	Olfr209	16	59361299	59362216	CAST high
ENSMUSG00000071522	Olfr263	13	21132698	21133784	CAST high
ENSMUSG00000043385	Olfr267	4	58784779	58785722	CAST high
ENSMUSG00000063780	Olfr282	15	98437470	98438397	CAST high
ENSMUSG00000043880	Olfr323	11	58625073	58626044	CAST high
ENSMUSG00000075382	Olfr353	2	36889911	36890846	CAST high
ENSMUSG00000075378	Olfr361	2	37084778	37085746	CAST high
ENSMUSG00000075377	Olfr362	2	37104695	37105648	CAST high
ENSMUSG00000059429	Olfr365	2	37201243	37202181	CAST high
ENSMUSG00000069824	Olfr377-ps1	11	73388081	73392214	CAST high
ENSMUSG00000070383	Olfr389	11	73776387	73780589	CAST high
ENSMUSG00000070382	Olfr391-ps	11	73798753	73802984	CAST high
ENSMUSG00000057050	Olfr397	11	73964530	73965620	CAST high
ENSMUSG00000083188	Olfr404-ps1	11	74239531	74240540	CAST high
ENSMUSG00000055033	Olfr420	1	174158722	174159767	CAST high
ENSMUSG00000049168	Olfr449	6	42837852	42838888	CAST high
ENSMUSG00000066122	Olfr45	7	140690884	140691918	CAST high
ENSMUSG00000049806	Olfr466	13	65152226	65153152	CAST high
ENSMUSG00000095910	Olfr469	7	107822523	107823467	CAST high
ENSMUSG00000070411	Olfr485	7	108158918	108159861	CAST high
ENSMUSG00000048153	Olfr49	14	54281896	54282925	CAST high
ENSMUSG00000096228	Olfr5	7	6480216	6486813	CAST high
ENSMUSG00000051200	Olfr513	7	108754858	108755787	CAST high
ENSMUSG00000066240	Olfr517	7	108868121	108869175	CAST high
ENSMUSG00000051051	Olfr523	7	140176061	140177116	CAST high
ENSMUSG00000050366	Olfr524	7	140201743	140202800	CAST high
ENSMUSG00000061489	Olfr525	7	140322602	140323651	CAST high
ENSMUSG00000062782	Olfr527	7	140335843	140336820	CAST high
ENSMUSG00000062712	Olfr531	7	140400130	140401044	CAST high
ENSMUSG00000063823	Olfr532	7	140418842	140419771	CAST high
ENSMUSG00000063230	Olfr535	7	140492617	140493607	CAST high
ENSMUSG00000095901	Olfr538	7	140574155	140575087	CAST high
ENSMUSG00000059136	Olfr539	7	140667289	140668248	CAST high
ENSMUSG00000044814	Olfr543	7	102476773	102477902	CAST high
ENSMUSG00000060205	Olfr57	10	79034723	79035802	CAST high
ENSMUSG00000070374	Olfr59	11	74283736	74289619	CAST high
ENSMUSG00000064223	Olfr694	7	106688782	106689729	CAST high
ENSMUSG00000056863	Olfr702	7	106823489	106826743	CAST high
ENSMUSG00000069390	Olfr707	7	106891184	106892107	CAST high
ENSMUSG00000046450	Olfr71	4	43705628	43710231	CAST high
ENSMUSG00000045013	Olfr711	7	106971368	106975451	CAST high
ENSMUSG00000073898	Olfr713	7	107036136	107037110	CAST high
ENSMUSG00000050030	Olfr728	14	50139702	50140637	CAST high
ENSMUSG00000091873	Olfr732	14	50281228	50282271	CAST high
ENSMUSG00000047716	Olfr736	14	50392758	50393696	CAST high
ENSMUSG00000053815	Olfr744	14	50618161	50619265	CAST high
ENSMUSG00000050028	Olfr745	14	50642195	50643369	CAST high
ENSMUSG00000057179	Olfr747	14	50680691	50681645	CAST high
ENSMUSG00000086278	Olfr75-ps1	11	73405453	73409858	CAST high
ENSMUSG00000067522	Olfr76	19	12119653	12120700	CAST high
ENSMUSG00000044025	Olfr790	10	129500813	129501882	CAST high
ENSMUSG00000045559	Olfr827	10	130210092	130211149	CAST high
ENSMUSG00000061614	Olfr845	9	19338459	19339400	CAST high
ENSMUSG00000052182	Olfr849	9	19440915	19441853	CAST high
ENSMUSG00000095448	Olfr859	9	19808320	19809249	CAST high
ENSMUSG00000066905	Olfr860	9	19845623	19849747	CAST high
ENSMUSG00000066899	Olfr870	9	20170634	20171569	CAST high
ENSMUSG00000052058	Olfr901	9	38430284	38431219	CAST high
ENSMUSG00000094810	Olfr907	9	38498671	38499603	CAST high
ENSMUSG00000057444	Olfr910	9	38537882	38539829	CAST high
ENSMUSG00000059189	Olfr913	9	38592803	38595161	CAST high
ENSMUSG00000047050	Olfr914	9	38606467	38607417	CAST high
ENSMUSG00000096477	Olfr92	17	37111042	37111980	CAST high
ENSMUSG00000096555	Olfr944	9	39217359	39218294	CAST high
ENSMUSG00000095322	Olfr957	9	39510783	39511718	CAST high
ENSMUSG00000095839	Olfr965	9	39719229	39720167	CAST high
ENSMUSG00000058802	Olfr97	17	37231414	37232472	CAST high
ENSMUSG00000069823	Olfr1	11	73395076	73399495	B6 high
ENSMUSG00000045392	Olfr1033	2	86034765	86044808	B6 high
ENSMUSG00000075202	Olfr1042	2	86159345	86160441	B6 high
ENSMUSG00000075159	Olfr1110	2	87135381	87136319	B6 high
ENSMUSG00000068815	Olfr1143	2	87802391	87803335	B6 high
ENSMUSG00000092413	Olfr115	17	37609785	37627109	B6 high
ENSMUSG00000061336	Olfr116	17	37623668	37624633	B6 high
ENSMUSG00000050023	Olfr1176	2	88339566	88340514	B6 high
ENSMUSG00000063994	Olfr120	17	37725999	37726991	B6 high
ENSMUSG00000074965	Olfr1277	2	111269427	111270388	B6 high
ENSMUSG00000068647	Olfr1278	2	111292270	111293211	B6 high
ENSMUSG00000095809	Olfr1290	2	111489218	111490156	B6 high
ENSMUSG00000094858	Olfr1297	2	111621134	111622072	B6 high
ENSMUSG00000094747	Olfr1307	2	111944516	111945454	B6 high
ENSMUSG00000051190	Olfr1356	10	78846951	78847913	B6 high
ENSMUSG00000049737	Olfr1361	13	21658368	21659321	B6 high
ENSMUSG00000060404	Olfr1369-ps1	13	21115694	21116647	B6 high
ENSMUSG00000084141	Olfr1372-ps1	11	52155378	52156283	B6 high
ENSMUSG00000060556	Olfr1418	19	11854930	11856001	B6 high
ENSMUSG00000067525	Olfr1427	19	12098702	12099639	B6 high
ENSMUSG00000045030	Olfr1443	19	12678166	12683843	B6 high
ENSMUSG00000048456	Olfr1448	19	12919363	12920307	B6 high
ENSMUSG00000045883	Olfr1461	19	13165016	13165954	B6 high
ENSMUSG00000096289	Olfr1484	19	13585306	13586253	B6 high
ENSMUSG00000061387	Olfr1490	19	13654446	13655396	B6 high
ENSMUSG00000047207	Olfr1495	19	13768307	13769395	B6 high
ENSMUSG00000063867	Olfr1511	14	52389815	52390771	B6 high
ENSMUSG00000056822	Olfr166	16	19486793	19487830	B6 high
ENSMUSG00000045341	Olfr167	16	19514696	19515634	B6 high
ENSMUSG00000049362	Olfr173	16	58796779	58797942	B6 high
ENSMUSG00000048101	Olfr19	16	16672998	16674017	B6 high
ENSMUSG00000060057	Olfr193	16	59109625	59110631	B6 high
ENSMUSG00000062608	Olfr195	16	59148829	59149823	B6 high
ENSMUSG00000096695	Olfr196	16	59167212	59168141	B6 high
ENSMUSG00000081649	Olfr213	6	116540455	116541438	B6 high
ENSMUSG00000051046	Olfr214	6	116556405	116557412	B6 high
ENSMUSG00000093884	Olfr239	17	33199062	33200009	B6 high
ENSMUSG00000054036	Olfr279	15	98497474	98498406	B6 high
ENSMUSG00000090129	Olfr287	15	98206971	98221056	B6 high
ENSMUSG00000057067	Olfr297	7	86526759	86527691	B6 high
ENSMUSG00000072707	Olfr31	14	14328113	14329066	B6 high
ENSMUSG00000056564	Olfr324	11	58597345	58598466	B6 high
ENSMUSG00000057654	Olfr328	11	58551305	58554642	B6 high
ENSMUSG00000094464	Olfr339	2	36421400	36422329	B6 high
ENSMUSG00000094764	Olfr346	2	36688004	36688933	B6 high
ENSMUSG00000075379	Olfr358	2	37004589	37005647	B6 high
ENSMUSG00000083361	Olfr360	2	37065746	37069260	B6 high
ENSMUSG00000078198	Olfr364-ps1	2	37146214	37147137	B6 high
ENSMUSG00000047286	Olfr370	8	83541093	83542188	B6 high
ENSMUSG00000061984	Olfr392	11	73814142	73816880	B6 high
ENSMUSG00000052508	Olfr536	7	140500856	140507318	B6 high
ENSMUSG00000043925	Olfr544	7	102484114	102488307	B6 high
ENSMUSG00000073951	Olfr598	7	103328488	103329447	B6 high
ENSMUSG00000036647	Olfr6	7	106955984	106956934	B6 high
ENSMUSG00000073938	Olfr632	7	103937382	103938335	B6 high
ENSMUSG00000073926	Olfr653	7	104579624	104580669	B6 high
ENSMUSG00000073920	Olfr661	7	104688013	104688976	B6 high
ENSMUSG00000058662	Olfr69	7	103767277	103771594	B6 high
ENSMUSG00000057832	Olfr695	7	106713732	106716345	B6 high
ENSMUSG00000096714	Olfr699	7	106790049	106790999	B6 high
ENSMUSG00000036744	Olfr701	7	106814144	106820709	B6 high
ENSMUSG00000096487	Olfr706	7	106885865	106886815	B6 high
ENSMUSG00000096497	Olfr787	10	129462678	129463616	B6 high
ENSMUSG00000047626	Olfr791	10	129526229	129527167	B6 high
ENSMUSG00000044293	Olfr794	10	129570657	129571619	B6 high
ENSMUSG00000071065	Olfr806	10	129737974	129738915	B6 high
ENSMUSG00000044897	Olfr821	10	130033628	130034560	B6 high
ENSMUSG00000043087	Olfr855	9	19584511	19585502	B6 high
ENSMUSG00000060114	Olfr912	9	38580244	38582211	B6 high
ENSMUSG00000044205	Olfr983	9	40092017	40093558	B6 high
