# Supplementary material for: Trappc9 deficiency causes parent-of-origin dependent microcephaly and obesity
Source: PLoS Genet. 2020 Sep 2;16(9):e1008916. doi: 10.1371/journal.pgen.1008916 (PMC7467316; doi:10.1371/journal.pgen.1008916)
Supplement: S2 Data — (XLSX) [file pgen.1008916.s019.xlsx]

## Sheet: B6ratio_EMASE_OB
Gene_ID	M1_BULB	M2_BULB	M3_BULB	M4_BULB	M5_BULB	S1_BULB	S2_BULB	S3_BULB	S4_BULB	S5_BULB	B6_EMASE_OB_M_mean	B6_EMASE_OB_S_mean	Ensembl_Gene_ID	Associated_Gene_Name	Chromosome_Name	GeneStart.bp.	GeneEnd.bp.	GeneBiotype	Status.gene.
ENSMUSG00000000686	0.53	0.38	1	0	0	0.83	0.41	0.56	0.66	0.49	0.382	0.59	ENSMUSG00000000686	Abhd15	11	77515121	77538607	protein_coding	KNOWN
ENSMUSG00000000948	1	1	1	1	1	0	0	0	0	0	1	0	ENSMUSG00000000948	Snrpn	7	59982495	60140219	protein_coding	KNOWN
ENSMUSG00000002265	1	1	1	1	0.99	0.08	0	0.07	0	0	0.998	0.03	ENSMUSG00000002265	Peg3	7	6703892	6730421	protein_coding	KNOWN
ENSMUSG00000002266	0.25	0.31	0.11	0.27	0.5	0.65	0.63	0.65	0.69	0.57	0.288	0.638	ENSMUSG00000002266	Zim1	7	6675443	6696450	protein_coding	KNOWN
ENSMUSG00000019188	0.23	0.26	0.25	0.18	0.29	0.77	0.77	0.74	0.75	0.75	0.242	0.756	ENSMUSG00000019188	H13	2	152669461	152708670	protein_coding	KNOWN
ENSMUSG00000019817	0.99	0.98	0.98	0.99	0.98	0.01	0.02	0.01	0.01	0.01	0.984	0.012	ENSMUSG00000019817	Plagl1	10	13090691	13131694	protein_coding	KNOWN
ENSMUSG00000020176	0.86	0.9	0.81	0.88	0.69	0.16	0.12	0.11	0.15	0.17	0.828	0.142	ENSMUSG00000020176	Grb10	11	11930508	12038683	protein_coding	KNOWN
ENSMUSG00000021268	0.03	0.01	0	0	0.01	1	1	1	1	1	0.01	1	ENSMUSG00000021268	Meg3	12	109541001	109571726	lincRNA	NOVEL
ENSMUSG00000021396	0.5	0.67	0.33	0	0.54	0.73	0.8	0.64	0.6	0.38	0.408	0.63	ENSMUSG00000021396	Nxnl2	13	51171025	51175187	protein_coding	KNOWN
ENSMUSG00000021902	0.39	0.25	0.48	0.24	0.32	0.47	0.79	0.66	0.65	0.44	0.336	0.602	ENSMUSG00000021902	Phf7	14	31237696	31251218	protein_coding	KNOWN
ENSMUSG00000023830	0.31	0.34	0.25	0.3	0.2	0.75	0.69	0.78	0.73	0.73	0.28	0.736	ENSMUSG00000023830	Igf2r	17	12682406	12769664	protein_coding	KNOWN
ENSMUSG00000024423	0.99	1	0.99	0.99	0.99	0.03	0.02	0.02	0.06	0.03	0.992	0.032	ENSMUSG00000024423	Impact	18	12972252	12992948	protein_coding	KNOWN
ENSMUSG00000025326	0.24	0.33	0.28	0.28	0.34	0.84	0.85	0.81	0.83	0.85	0.294	0.836	ENSMUSG00000025326	Ube3a	7	59228752	59306727	protein_coding	KNOWN
ENSMUSG00000026638	0.52	0.67	0.86	0.39	0.54	0.44	0.41	0.37	0.27	0.54	0.596	0.406	ENSMUSG00000026638	Irf6	1	193153112	193172042	protein_coding	KNOWN
ENSMUSG00000031962	0.89	0.92	0.88	0.91	0.32	0.04	0.08	0.21	0.11	0.05	0.784	0.098	ENSMUSG00000031962	Cdh15	8	122848374	122867397	protein_coding	KNOWN
ENSMUSG00000032315	0.77	0.25	1	0.17	0.92	0.33	0.6	0.41	0.09	0.43	0.622	0.372	ENSMUSG00000032315	Cyp1a1	9	57697613	57703822	protein_coding	KNOWN
ENSMUSG00000032356	0.88	0.9	0.89	0.87	0.83	0.15	0.13	0.13	0.12	0.14	0.874	0.134	ENSMUSG00000032356	Rasgrf1	9	89909775	90026976	protein_coding	KNOWN
ENSMUSG00000033585	0.97	0.98	0.99	0.97	1	0	0.01	0	0	0	0.982	0.002	ENSMUSG00000033585	Ndn	7	62348277	62349928	protein_coding	KNOWN
ENSMUSG00000036698	0.38	0.37	0.37	0.35	0.41	0.69	0.69	0.69	0.67	0.67	0.376	0.682	ENSMUSG00000036698	Eif2c2	15	73098592	73184840	protein_coding	KNOWN
ENSMUSG00000036760	0.05	0	0	0	0	0.97	1	0.98	1	1	0.01	0.99	ENSMUSG00000036760	Kcnk9	15	72512119	72546279	protein_coding	KNOWN
ENSMUSG00000042105	0.76	0.79	0.81	0.82	0.76	0.19	0.22	0.19	0.21	0.17	0.788	0.196	ENSMUSG00000042105	Inpp5f	7	128611328	128696425	protein_coding	KNOWN
ENSMUSG00000042814	0.98	1	0.95	0.98	1	0.11	0.03	0.1	0.06	0.02	0.982	0.064	ENSMUSG00000042814	Mcts2	2	152687148	152687940	protein_coding	KNOWN
ENSMUSG00000044068	0.99	1	1	1	1	0	0	0	0	0	0.998	0	ENSMUSG00000044068	Zrsr1	11	22972005	22976496	protein_coding	KNOWN
ENSMUSG00000047921	0.4	0.41	0.42	0.39	0.4	0.65	0.67	0.67	0.66	0.66	0.404	0.662	ENSMUSG00000047921	Trappc9	15	72589621	73061204	protein_coding	KNOWN
ENSMUSG00000051527	1	1	1	1	1	0.08	0	0.09	0	0	1	0.034	ENSMUSG00000051527	Usp29	7	6961160	6963769	protein_coding	KNOWN
ENSMUSG00000051855	0.96	0.98	0.96	0.97	0.97	0.03	0.05	0.04	0.04	0.04	0.968	0.04	ENSMUSG00000051855	Mest	6	30723547	30748455	protein_coding	KNOWN
ENSMUSG00000055430	0.98	0.98	0.98	0.97	0.97	0.01	0.01	0.01	0.01	0.02	0.976	0.012	ENSMUSG00000055430	Nap1l5	6	58905234	58907126	protein_coding	KNOWN
ENSMUSG00000070527	1	0.97	1	1	1	0.01	0	0	0	0.04	0.994	0.01	ENSMUSG00000070527	Mkrn3	7	62417593	62420139	protein_coding	KNOWN
ENSMUSG00000074486	0.63	0.69	0.89	0.41	0.53	0.19	0.4	0.41	0.46	0.32	0.63	0.356	ENSMUSG00000074486	Bglap2	3	88377736	88378699	protein_coding	KNOWN
ENSMUSG00000078247	0.94	0.99	0.82	0.99	0.94	0.03	0.01	0	0.01	0.02	0.936	0.014	ENSMUSG00000078247	Airn	17	12741311	12860122	antisense	KNOWN
ENSMUSG00000084904	0.35	0.6	0.35	0.48	0.29	0.79	0.75	0.84	0.57	0.4	0.414	0.67	ENSMUSG00000084904	Gm14827	X	94442732	94447727	lincRNA	NOVEL
ENSMUSG00000085583	0.36	0.62	0.47	0.36	0.11	0.45	0.71	0.57	0.54	0.69	0.384	0.592	ENSMUSG00000085583	Gm15676	7	126800790	126809108	antisense	NOVEL

## Sheet: B6ratio_EMASE_MOE
Gene_ID	M1_MOE	M2_MOE	M3_MOE	M4_MOE	M5_MOE	S1_MOE	S2_MOE	S3_MOE	S4_MOE	S5_MOE	B6.M.mean.moe	B6.S.mean.moe	Ensembl_Gene_ID	Associated_Gene_Name	Chromosome_Name	GeneStart.bp.	GeneEnd.bp.	GeneBiotype	Status.gene.
ENSMUSG00000002265	0.98	0.99	1	0.99	0.99	0.12	0.01	0.11	0.01	0	0.99	0.05	ENSMUSG00000002265	Peg3	7	6703892	6730421	protein_coding	KNOWN
ENSMUSG00000003545	0.5	0.54	0.59	1	0.43	0.33	0.23	0.48	0.39	0.59	0.612	0.404	ENSMUSG00000003545	Fosb	7	19302721	19310045	protein_coding	KNOWN
ENSMUSG00000019188	0.34	0.3	0.33	0.37	0.37	0.7	0.73	0.73	0.73	0.74	0.342	0.726	ENSMUSG00000019188	H13	2	152669461	152708670	protein_coding	KNOWN
ENSMUSG00000019817	0.99	0.99	0.99	0.99	0.99	0.01	0.02	0.01	0.01	0.01	0.99	0.012	ENSMUSG00000019817	Plagl1	10	13090691	13131694	protein_coding	KNOWN
ENSMUSG00000021268	0.09	0.04	0.02	0.08	0.07	0.93	1	0.99	0.98	0.95	0.06	0.97	ENSMUSG00000021268	Meg3	12	109541001	109571726	lincRNA	NOVEL
ENSMUSG00000021902	0.7	0.58	0.68	0.69	0.49	0.49	0.41	0.17	0.59	0.33	0.628	0.398	ENSMUSG00000021902	Phf7	14	31237696	31251218	protein_coding	KNOWN
ENSMUSG00000023830	0.02	0.05	0.03	0.04	0.05	0.97	0.95	0.97	0.97	0.97	0.038	0.966	ENSMUSG00000023830	Igf2r	17	12682406	12769664	protein_coding	KNOWN
ENSMUSG00000024423	0.93	0.96	0.96	0.94	0.94	0.11	0.07	0.07	0.1	0.07	0.946	0.084	ENSMUSG00000024423	Impact	18	12972252	12992948	protein_coding	KNOWN
ENSMUSG00000026117	0.5	0.5	0.62	0.83	0.55	0.44	0.35	0.32	0.32	0.42	0.6	0.37	ENSMUSG00000026117	Zap70	1	36761861	36782816	protein_coding	KNOWN
ENSMUSG00000027368	0.44	0.2	0.43	0.21	0.57	0.5	0.51	0.7	0.72	0.58	0.37	0.602	ENSMUSG00000027368	Dusp2	2	127336159	127338376	protein_coding	KNOWN
ENSMUSG00000027524	0.28	0.35	0.34	0.33	0.24	0.64	0.67	0.63	0.53	0.46	0.308	0.586	ENSMUSG00000027524	Edn3	2	174760619	174784042	protein_coding	KNOWN
ENSMUSG00000032356	0.66	0.88	0.94	0.81	0.71	0.17	0.11	0.1	0.19	0.07	0.8	0.128	ENSMUSG00000032356	Rasgrf1	9	89909775	90026976	protein_coding	KNOWN
ENSMUSG00000032368	0.29	0.39	0.37	0.37	0.63	0.75	0.6	0.58	0.52	0.5	0.41	0.59	ENSMUSG00000032368	Zic1	9	91358058	91365810	protein_coding	KNOWN
ENSMUSG00000033585	0.87	1	1	0.75	0.93	0	0	0.01	0	0.05	0.91	0.012	ENSMUSG00000033585	Ndn	7	62348277	62349928	protein_coding	KNOWN
ENSMUSG00000034872	0.5	0.63	0.8	0	0	0.58	0.33	0.56	0.57	1	0.386	0.608	ENSMUSG00000034872	Gipc3	10	81337762	81343266	protein_coding	KNOWN
ENSMUSG00000039257	1	0.6	0.4	0.29	0.8	0	0.24	0.58	0.5	0.55	0.618	0.374	ENSMUSG00000039257	Vstm2b	7	40899278	40929968	protein_coding	KNOWN
ENSMUSG00000042814	1	1	1	0.97	1	0.03	0.02	0.05	0.02	0.02	0.994	0.028	ENSMUSG00000042814	Mcts2	2	152687148	152687940	protein_coding	KNOWN
ENSMUSG00000043430	0.5	0.27	0	0.4	0.71	0.63	1	0.5	0.47	0.48	0.376	0.616	ENSMUSG00000043430	Psapl1	5	36204021	36206568	protein_coding	KNOWN
ENSMUSG00000043456	0.2	0.28	0.38	0.29	0.65	0.47	0.58	0.56	0.74	0.58	0.36	0.586	ENSMUSG00000043456	Zfp536	7	37472135	37773641	protein_coding	KNOWN
ENSMUSG00000044068	0.99	0.99	0.97	0.98	0.99	0.01	0.01	0	0	0	0.984	0.004	ENSMUSG00000044068	Zrsr1	11	22972005	22976496	protein_coding	KNOWN
ENSMUSG00000046272	0.54	0.47	0.44	0.4	0.2	0.78	0.55	0.5	0.63	0.81	0.41	0.654	ENSMUSG00000046272	Olfr1444	19	12861742	12862771	protein_coding	KNOWN
ENSMUSG00000046916	0.39	0.45	0.34	0.22	0.63	0.71	0.44	0.71	0.59	0.48	0.406	0.586	ENSMUSG00000046916	Myct1	10	5593728	5606787	protein_coding	KNOWN
ENSMUSG00000051855	0.99	0.96	0.98	0.9	0.93	0.04	0.01	0.02	0.03	0.02	0.952	0.024	ENSMUSG00000051855	Mest	6	30723547	30748455	protein_coding	KNOWN
ENSMUSG00000054191	0.75	0.73	0.67	0.64	0.77	0.38	0.32	0.16	0.45	0.58	0.712	0.378	ENSMUSG00000054191	Klf1	8	84901928	84905295	protein_coding	KNOWN
ENSMUSG00000055078	0.71	0.45	0.64	0.59	1	0.17	0.5	0.41	0.47	0.28	0.678	0.366	ENSMUSG00000055078	Gabra5	7	57407690	57510009	protein_coding	KNOWN
ENSMUSG00000055430	1	0.97	0.96	0.98	0.97	0.02	0.02	0.02	0	0.01	0.976	0.014	ENSMUSG00000055430	Nap1l5	6	58905234	58907126	protein_coding	KNOWN
ENSMUSG00000067526	0.71	0.6	0.4	0.64	0.67	0.45	0.45	0.4	0.35	0.36	0.604	0.402	ENSMUSG00000067526	Olfr1425	19	12073695	12074633	protein_coding	KNOWN
ENSMUSG00000069713	0.34	0.57	0.4	0.75	0	0.55	0.79	0.6	0.6	0.44	0.412	0.596	ENSMUSG00000069713	4933406P04Rik	10	20310506	20312294	protein_coding	KNOWN
ENSMUSG00000073077	0.17	0.6	0.67	0.4	0	0.83	0.57	0.56	0.09	1	0.368	0.61	ENSMUSG00000073077	Gm7173	X	79482568	79517285	protein_coding	NOVEL
ENSMUSG00000073400	0	0.25	0.45	0.5	0.63	0.75	0.55	0.59	0.58	0.58	0.366	0.61	ENSMUSG00000073400	Trim10	17	36869574	36877825	protein_coding	KNOWN
ENSMUSG00000073565	0	0.77	0	0.6	0.5	0.57	0.9	0.38	0.58	0.75	0.374	0.636	ENSMUSG00000073565	Prr16	18	51117898	51304641	protein_coding	KNOWN
ENSMUSG00000078247	0.99	0.94	0.97	0.94	0.94	0.1	0	0.03	0	0.03	0.956	0.032	ENSMUSG00000078247	Airn	17	12741311	12860122	antisense	KNOWN
ENSMUSG00000079521	0.2	0.35	0.46	0.35	0.38	0.96	0.72	0.42	0.7	0.52	0.348	0.664	ENSMUSG00000079521	Gm5938	X	78125467	78130403	protein_coding	NOVEL
ENSMUSG00000084839	0.56	0.33	0.78	0.86	0.81	0.38	0.63	0.1	0.34	0.33	0.668	0.356	ENSMUSG00000084839	Gm14097	2	132694432	132698523	antisense	PUTATIVE
ENSMUSG00000089679	0.71	0.62	0.63	1	1	0.44	0.13	0.18	0.28	0.39	0.792	0.284	ENSMUSG00000089679	Gm16299	19	53819354	53825128	antisense	PUTATIVE
