# Supplementary material for: Trappc9 deficiency causes parent-of-origin dependent microcephaly and obesity
Source: PLoS Genet. 2020 Sep 2;16(9):e1008916. doi: 10.1371/journal.pgen.1008916 (PMC7467316; doi:10.1371/journal.pgen.1008916)
Supplement: S5 Data — (XLSX) [file pgen.1008916.s022.xlsx]

## Sheet: Fig 4A data
Brain weight (g)
+/+	m+/p-	m-/p+	-/-
0.46	0.48	0.43	0.46
0.47	0.44	0.44	0.44
0.49	0.42	0.46	0.42
0.47	0.49	0.46	0.41
0.48	0.47	0.46	0.4
0.47	0.48	0.46	0.43
0.48	0.46		0.4
Body weight (g)
+/+	m+/p-	m-/p+	-/-
22.75	20.96	22.6	36.87
24.4	22.25	30.75	30.02
30.38	21.86	26.44	31.47
26.59	22.43	33.6	30.27
21.53	26.56	30.94	27.27
23.47	35.45	31.06	38.5
34.09	22.83		32.91
