# Supplementary material for: Trappc9 deficiency causes parent-of-origin dependent microcephaly and obesity
Source: PLoS Genet. 2020 Sep 2;16(9):e1008916. doi: 10.1371/journal.pgen.1008916 (PMC7467316; doi:10.1371/journal.pgen.1008916)
Supplement: S6 Data — (XLSX) [file pgen.1008916.s023.xlsx]

## Sheet: Open field
OF: total distance moved (m)					OF: time spent moving (s)					OF: distance moved in border (cm)					OF: distance moved in center (cm)
+/+	m+/p-	m-/p+	-/-		+/+	m+/p-	m-/p+	-/-		+/+	m+/p-	m-/p+	-/-		+/+	m+/p-	m-/p+	-/-
8.40545	9.00307	7.01565	8.25254		689.6	673.8	602.48	778.16		6956.42	6997.36	6318.26	6558.22		1446.86	1998.75	633.973	1694.32
8.60235	7.47599	7.69791	8.50139		683.92	607.88	653.16	749.76		6122.04	5249.31	6061.7	7334.86		2478.04	2210.44	1635.19	1166.53
8.31911	10.7632	6.35447	6.51263		686.52	821.08	590.52	563.32		5037.35	8756.92	4917.9	5853.65		3231.04	2001.78	1363.03	658.981
6.80643	8.34953	5.88791	4.84192		629.32	721.52	607.8	765.36		5438.94	5987.82	5335.32	4464.83		1365.84	2348.72	475.219	376.175
9.12588	8.9953	4.34866	4.08709		707.56	723.6	418.48	796.96		7331.17	7182.43	3975.31	3448.76		1757.11	1737.37	175.323	638.332
8.16605	9.14708	5.02878	5.68091		795.56	870.16	478.16	712.4		6879.36	6864.95	4606.36	4796.52		1283.01	2271.95	411.76	884.396
6.442	5.70583	6.83105	5.68573		622.4	534.24	634.96	599.44		5150.34	5105.71	5491.18	5163.39		1285.85	589.783	1262.44	515.01
8.17011	5.24534	5.96151	7.08406		805	581.36	579.76	551.24		6850.45	4351.12	5076.14	6000.9		1320.29	893.409	885.146	1077.05
7.29263	4.94341	9.94561	4.53568		741.64	572.6	888.8	638.84		5882.33	4114.58	7761.97	4232.36		1403.48	829.098	2170.08	303.327
7.02808	6.3404	6.37634	5.84086		744.36	586.48	710.8	667.12		5822.88	5059.05	4752.89	4462.73		1204.78	1281.65	1623.67	1376.14
8.44221	6.69815	6.65113	7.83413		849.56	625.88	655.72	797.16		7281.26	5632.93	5669.56	6702.02		1159.71	1060.74	959.81	1131.48
8.80682	8.6222	7.16132	7.1274		815.44	757	772	583.48		7773.37	6030.53	5847.59	5324.1		1027.88	2592.08	1289.49	1803.3
11.7721			4.92552		931.24			725.16		9493.28			4003.62		2278.63			921.901
8.07892					759.04					5145.99					2424.96
7.91979					740.08					4519.17					1245.6
8.49127					846.04					6952.78					1534.96
4.79434					837.96					3790.22					1004.12
5.76499					656.56					5581.89					534.659
7.57095					664.56					7104.41					814.622
10.4873					756.48					6468.27					1610.65
8.23519					550.8					8816.81					1670.5
6.11655					668.96					6621.62					1613.57
OF: time spent moving in center/ border ratio					EPM: latency to first enter a closed arm					EPM: latency to first enter an open arm
+/+	m+/p-	m-/p+	-/-		+/+	m+/p-	m-/p+	-/-		+/+	m+/p-	m-/p+	-/-
0.207989	0.285643	0.10034	0.258351		0.24	9.52	0	0.64		15.28	4.48	44.4	0.08
0.404773	0.421091	0.269758	0.159039		3.04	7.04	30.08	0.08		222.64	0.24	2.08	1.2
0.641416	0.228594	0.277156	0.112576		2.96	2.64	2.72	0.08		19.52	53.36	39.04	52.32
0.251123	0.39225	0.0890704	0.0842529		2.64	3.68	3.04	0.24		332.56	0	13.44	21.68
0.239676	0.241891	0.0441029	0.18509		37.44	1.6	5.52	0		6.96	56.48	166.32	2.16
0.186502	0.330949	0.0893895	0.184383		29.36	0.72	3.44	0		3.84	30	167.6	160.32
0.249664	0.115514	0.229904	0.0997427		28.24	0.96	0	0		4	7.04	57.04	20.08
0.19273	0.205329	0.174374	0.179482		34.8	1.68	2.64	1.84		4.48	0.08	193.44	128.32
0.238592	0.201503	0.279578	0.0716685		0	1.28	2.16	1.12		152.32	0.88	155.52	351.28
0.206905	0.253339	0.341618	0.308362		0.8	0	12.56	9.92		10.72	0	7.68	4.4
0.159274	0.188311	0.169292	0.168826		0	2.56	4.8	5.28		8.88	27.28	21.68	0
0.132232	0.429826	0.220517	0.338706		9.12	1.6	4.96	0.08		108.4	217.68	3.44	7.84
0.240026			0.230267		13.2			1.28		0			214.16
0.471232					18.32					5.04
0.275626					2.88					16.88
0.22077					0.24					23.04
0.264925					1.28					10.96
0.0957846					29.36					0
0.114664					42.4					0
0.249008					54.32					1.2
0.189468					12.96					0
0.243682					0.64					212.24

## Sheet: EPM
EPM: total distance moved (m)					EPM: time spent moving (s)					EPM: time spent in open arm (s)					EPM: time spent in closed arm (s)
+/+	m+/p-	m-/p+	-/-		+/+	m+/p-	m-/p+	-/-		+/+	m+/p-	m-/p+	-/-		+/+	m+/p-	m-/p+	-/-
2.09862	1.88412	1.54747	1.90693		288.16	259.44	218.56	268.8		33.44	61.52	54.48	105.6		398.8	330.56	411.76	343.28
1.99031	1.1372	1.4667	1.77849		280.8	157.04	217.2	247.2		29.68	39.04	64.64	69.92		458.64	472.72	418.8	353.6
2.41233	1.51589	1.97713	1.65283		314.64	220.56	265.76	252.16		86.32	65.6	77.76	66.32		361.44	365.6	342.24	393.84
1.62173	1.65929	2.04762	1.47314		224	225.36	284.4	242.4		20.64	43.44	110.48	67.52		453.76	326.56	343.92	404.16
1.9877	1.59083	1.78774	1.66007		268.32	191.92	268.96	245.36		66.96	55.36	76	98.16		320.88	431.68	278	319.44
1.97805	1.73452	1.69343	1.74137		244.56	252.4	261.76	255.28		78.48	64.48	52.16	89.76		210	280.64	378.48	405.36
2.38534	2.13872	1.6345	1.74806		291.04	288.72	217.12	238		134.08	96.8	218.72	80.48		333.76	334.08	210.16	445.28
2.15865	1.96227	1.22415	1.71555		287.92	254.72	183.92	252.96		196.8	92.32	54.08	50.16		164	319.04	399.6	439.36
2.09138	2.55305	1.27351	1.44021		277.12	303.04	179.28	205.12		2.4	192.08	45.04	50.4		432.56	247.12	484.72	418
2.19088	1.48968	1.51329	1.66172		284.32	213.12	218.16	251.84		111.68	0	59.92	32.88		288	481.84	428.4	425.84
1.94786	1.48608	1.74425	1.24527		242.96	192.08	239.84	184.88		156	39.76	145.76	0		261.6	372	326.16	470.8
1.99324	2.16593	1.81852	1.56171		245.68	255.68	265.36	221.2		35.2	87.28	171.36	105.28		256.32	363.2	284.8	371.44
1.54795			1.0405		210.96			154.96		105.04			39.92		330.8			465.6
1.68605					237.92					45.76					458.56
1.75791					251.84					64.16					406.8
1.93683					236.72					130.32					379.44
1.63202					204.4					14.96					435.92
1.81228					260.24					106.32					299.68
2.3918					298.88					150					318.88
2.61663					299.2					135.04					350.08
1.80226					255.28					57.44					437.76
1.98944					274.48					83.28					420.32
EPM: time spent in center (s)
+/+	m+/p-	m-/p+	-/-
167.84	206.32	133.84	151.12
111.76	88.08	114.56	176.48
152	167.92	179.6	139.92
125.68	230.08	144.8	128.4
212.24	112.88	246.08	182.48
311.6	254.96	169.44	104.96
131.44	169.2	171.2	74.32
239.28	188.64	145.76	110.56
165.12	160	69.68	131.68
200.4	118.24	110.08	136.96
182.48	187.36	127.04	129.12
306.72	149.6	140.48	123.36
164.24			94.56
93.36
126.32
90.32
149.2
194.08
131.2
113.76
104.88
96.48

## Sheet: Social recognition_Wt-Hom
Day 1: Time sent sniffing (s) over four trials on mouse A and one trial on Mouse B
	+/+											Trappc9 -/- (F)
Trial 1	43.56	46.45	53.56	39.44	44.12	48.04	49.36	57	48.68	51.16		40	47.2	56.64	59.12	56	49.16	50.24	55.92	29	55.2	36.19
Trial 2	41.66	7.88	48	10.29	42.72	46.64	36.24	42.56	42.32	42.52		48.12	49.4	54.56	57.76	58.24	55.32	47.88	47.32	35.16	55.24	57.72
Trial 3	44.12	40.36	37.6	27.28	47.52	46	34.16	2.68	30.64	51.68		32	58.28	60	35.68	50.16	53.84	49.28	32.12	9.12	48.4	40.88
Trial 4	4.96	20	22.24	29.04	48.24	37.88	52.92	38.64	25.24	45.52		42.28	18.92	45.96	53.92	48.72	29.48	41.04	24.04	4.8	49.64	48.08
Trial 5	47.2	56.44	51.88	54.92	57.92	57.36	57.6	53.04	43.36	60.12		57.2	56.56	56.56	59.28	59.12	53.12	54.68	58.32	45.44	59.24	53.92
Day 2: Time sent sniffing (s) over a familiar mouse and unfamilar mouse
	+/+ (F)										Trappc9 -/- (F)
Familiar	27.67	42.07	37.54	35.08	25.24	53.07	49.07	34.02	28.85		40.08	68.53	46.75	52.4	18.33	46.79	40.27	44.01
Unfamiliar	44.03	65.8	57.4	73.58	71.68	53.02	54.92	69.07	83.42		78.68	49.08	60.24	21.13	73.75	37.21	52.27	35.57
Day 2: Preference Index in discriminative test
+/+	-/-
0.228173	0.325025
0.219987	-0.165377
0.209185	0.126087
0.354316	-0.425269
0.479158	0.601868
-0.000471298	-0.114048
0.0562554	0.129674
0.339994	-0.106057
0.235825

## Sheet: Social_recognition_Wt-Hetp-Hetm
Day 1: Time sent sniffing (s) over four trials on mouse A and one trial on Mouse B
	+/+
Trial 1	58.48	51.81	48.2	26.52	47.44	23.61	38.9	28.26	25.36	24.48	49.03	20.11	57.64	52.88	25.44
Trial 2	41	32.76	40.68	26.72	55.08	7.15	16.11	1.55	34.78	7.68	37.53	15.15	55.4	43.64	9.84
Trial 3	46.81	4.92	38.72	3.12	50.52	25.61	8.7	0	50.9	7.3	9.1	0	41.76	46.2	9.36
Trial 4	48.44	32.32	12.36	1	38.8	33.22	21.78	2.05	43.51	3.68	6.1	0.26	35	28.52	3
Trial 5	48.32	51.72	46.28	4.28	55.84	52.09	59.16	0.83	60	44.38	48.23	1.35	43	45.92	12.44
	Trappc9 m+/p-
Trial 1	51.52	54.48	43.2	18.56	16.93	14.4	31.92	26.88
Trial 2	42	48.36	3.8	46.24	2.05	5.78	2.48	18.44
Trial 3	12.49	42.44	6.2	5.55	2.18	1.23	1.68	13.76
Trial 4	30.28	27.72	0	22.96	0	1.06	2.24	0
Trial 5	45.6	52.04	2.16	54.24	18.58	2.83	30.52	16.96
	Trappc9 m-/p+
Trial 1	16.44	38.16	11.76	52.32	43.16	22	27.68	9.78	20.79	17.16	37.32
Trial 2	2.88	34.4	8.92	42.92	4.16	37.48	2.36	3.33	24.86	34.64	11.8
Trial 3	0	0	14.48	13.44	0	5.8	0.72	7.98	7.51	11	21.2
Trial 4	0	0	0	38.84	0	2.24	0	1.88	5.88	2	2.4
Trial 5	40.6	36.28	20.72	48.16	0	33.76	2.76	24.2	42.78	50.16	14.92
Day 2: Time sent sniffing (s) over a familiar mouse and unfamilar mouse
	WT
Familiar	7.96	49.92	52.98	26.53	6.25	28.85	34.18	34.28	33.08	48.36	26.96	46	64.88	3.76
Unfamiliar	30.96	61.84	70.06	67.71	18.7	73.41	63.38	66.99	23	54.76	63.4	59.56	35.96	21.25
	Trappc9 m+/p-
Familiar	20.08	23.72	3.15	6.9	11.56	67.84	66.33	24.58
Unfamiliar	40.28	38	55.36	12.75	21.48	40.44	9.6	10.53
	Trappc9 m-/p+
Familiar	29.88	5.44	39.8	47.53	19.7	71.76	8.36	33	48.78	48.22
Unfamiliar	10.84	99.12	9.28	21.35	77.68	20.16	45.36	78.12	50.4	6.28
Day 2: Preference Index in discriminative test
+/+	m+/p-	m-/p+
0.590956	0.334659	-0.467583
0.106657	0.231368	0.895945
0.138817	0.892326	-0.621842
0.436969	0.29771	-0.380081
0.498998	0.300242	0.595399
0.435752	-0.253048	-0.561358
0.299303	-0.747135	0.688756
0.322998	-0.400171	0.406048
-0.179743		0.0163339
0.0620636		-0.769541
0.403276
0.128458
-0.286791
0.69932
