# Supplementary material for: Trappc9 deficiency causes parent-of-origin dependent microcephaly and obesity
Source: PLoS Genet. 2020 Sep 2;16(9):e1008916. doi: 10.1371/journal.pgen.1008916 (PMC7467316; doi:10.1371/journal.pgen.1008916)
Supplement: S7 Data — (XLSX) [file pgen.1008916.s024.xlsx]

## Sheet: Weight P16
+/+	-/-
25.3	51.3
24.3	37.4
25.3	35.1
25.1	46
23.3	45.8
24.2	52.7
21.6	35.4
22.5
24.3
24.8
26.6
25.8
28.9
30.6
26.6
27.4
22
25.8
27.7
24.9
29.7
31.1
26.4
26.2
29.1
24
28.1
27.9

## Sheet: Mass
	+/+
Lean Mass	17.26	17.83	19.09	18.29	18.62	20.27	19.16	18.41	19.67	20.35	19.18	18.26	19.26	18.69	19.22	19.18	18.8	19.77	18.27	19.61	20.21	19.91	20.62	20.03	18.03	18.89	18.63	19.24
Fat Mass	3.84	4.57	5.08	3.06	5.4	3.79	4.02	5.33	7.8	9.2	5.61	5.74	4.91	5.84	9.71	6.46	5.63	6.43	2.85	5.46	6.81	8.03	10.2	6.03	3.04	4.7	3.7	4.75
	-/-
Lean Mass	25.32	21.99	25.32	20.56	20.98	21.52	24.48	20.08
Fat Mass	24.41	15.53	24.41	21.4	26.58	13.47	27	15.27

## Sheet: Insulin
+/+	-/-
0.45	1.54
0.42	19.2
0.41	10.25
0.35	2.46
0.28	0.42
0.53	0.27
0.12	0.74
0.38
0.61
0.23
0.39
0.59
0.55
0.3
0.36
0.26
0.33
0.54
0.36
0.44
0.37
0.44
0.88
0.24
0.59

## Sheet: Plasma chemistry
	+/+
Trigs	1.04	0.43	1.08	1.28	0.56	0.93	1.16	0.54	0.53	0.78	0.79	0.9	0.57	0.78	0.72	0.64	0.74	0.52	1.62	0.53	0.68	0.6	0.8	0.81	0.5
Chol	2.11	2.08	2.25	2.32	2.46	2.41	2.36	2.27	2.18	2.16	2.55	2.53	2.45	2.49	2.47	2.23	1.77	2.25	2.59	2.53	2.1	2.02	2.5	2.38	2.5
Hdl	1.4	1.47	1.54	1.58	1.68	1.65	1.51	1.63	1.54	1.53	1.81	1.83	1.7	1.65	1.66	1.51	1.16	1.52	1.8	1.8	1.39	1.43	1.8	1.7	1.74
Ldl	0.48	0.41	0.47	0.52	0.55	0.52	0.57	0.57	0.53	0.48	0.52	0.51	0.57	0.61	0.63	0.55	0.46	0.53	0.56	0.54	0.5	0.38	0.43	0.45	0.53
Nefac	0.271	0.161	0.26	0.283	0.234	0.242	0.245	0.429	0.515	0.341	0.346	0.461	0.196	0.277	0.386	0.189	0.184	0.173	0.299	0.298	0.236	0.177	0.279	0.33	0.197
Gluc	11.26	14.88	15.82	17.14	11.68	18.92	15.26	12.15	14.97	13.05	13.82	16.29	14.71	17.6	17.39	13.42	15.4	17.57	19.1	12.43	13.36	18.25	12.99	16.67	15.05
Amy	555	549.1	587.1	546.5	581.4	549.4	586	578.4	587	544.4	570.3	596.1	562.7	541.4	498.6	568.5	481.9	521.2	576.1	592.9	522.7	561.5	542.4	549	565.2
	-/-
Trigs	0.91	1.21	1.58	0.96	1.29	1.19	1.27
Chol	3.54	3.25	3.91	2.91	3.37	4.35	2.82
Hdl	2.42	2.21	2.58	1.97	2.26	2.85	1.87
Ldl	0.58	0.63	0.7	0.67	0.75	0.78	0.55
Nefac	0.496	0.402	0.576	0.407	0.416	0.626	0.422
Gluc	22.51	15.07	15.88	15.88	17.89	18.72	14.71
Amy	779.5	653.5	696.9	633.2	692.6	866.6	661.4

## Sheet: Glyc
+/+	-/-
129.6	257.5
99.5	197.9
124.7	302
116	192.3
123.4	229.4
109.2	343.5
156	194.8
174.4
203.2
144.6
171.4
247.4
89.3
137.9
128.2
102.8
83.7
93.7
127.1
128.7
109.7
94.1
116.2
115.5
92.9

## Sheet: Glucose tolerance test
min	+/+
0	4.3	4.1	5.7	4.2	4.9	4.1	5	5.7	4.8	4.8	5.6	4.8	5	4.4	5.7	4.5	4.5	4.2	4.2	5.8	4.9	5	4.9	6.4	4.8	4.8	4.9
15	17.4	17.5	20.9	17.6	15.2	17.5	16.8	22.5	19.3	19.3	16.2	23.9	20.5	21.2	18.3	19	21	18.3	16	19.6	19.1	16.1	16.9	22.6	20.2	20.2	11.8
30	15.7	15.1	17.6	16.2	14	15.7	15.2	15.6	16.2	15.4	18.8	17.5	16.5	19.1	15.7	16.5	15.8	15.9	16.3	15.1	17	18.3	17.3	15.8	16	17.5	14.2
60	8	10.3	10.2	9.4	10.5	10.8	10.2	10.5	10.8	9.2	11.2	12.1	10.5	10.2	11	11.7	8.6	11.2	10.3	10.4	9.6	13	11.9	9.9	9	11.3	7.4
120	4.9	4.6	6.3	4.9	4.7	4.3	5.8	5.2	5.5	5	6.7	5.7	5.3	5.3	5.7	4.4	4.2	5.5	5.9	5.7	4.9	6.5	6	5.2	5.6	4.8	4.7
min	-/-
0	5.5	8.1	7.4	8.1	6.4	5.8	8
15	21.8	21	18.5	20.6	19.2	16.8	24.4
30	16	28	25	21.4	21.8	21.4	29.9
60	14.3	26.9	20.1	11.9	12.1	14.1	25.4
120	8.1	17.4	11	7.3	7.2	8.7	19.1
