# Supplementary material for: Trappc9 deficiency causes parent-of-origin dependent microcephaly and obesity
Source: PLoS Genet. 2020 Sep 2;16(9):e1008916. doi: 10.1371/journal.pgen.1008916 (PMC7467316; doi:10.1371/journal.pgen.1008916)
Supplement: S8 Data — (XLSX) [file pgen.1008916.s025.xlsx]

## Sheet: Male average
Postnatal day	+/+ (pooled)	Trappc9 m+/p-	Trappc9 m-/p+	Trappc9 m-/p-
3	11.4227	12.1667	12.1556	11.475
4	16.1607	16.425	18.3444	17.2
5	20.5185	20.5417	22.2111	21.8714
6	22.1393	22.4083	24.5875	24.1714
7	23.887	24.1917	26.0125	25.8583
8	25.1375	25.1	27.675	27.3
9	26.1192	26.3333	28.7	28.1929
10	27.1417	27.0917	30.2143	29.2929
11	27.7167	28.3167	31.4571	29.8857
12	28.8167	28.7417	33.0143	31.5077
13	29.3458	29.8167	34.1714	32.3462
14	30.0708	30.5917	35.9714	32.8
15	30.7208	31.2583	37.3571	33.6308
16	30.58	31.6917	37.6667	34.9077
17	31.219	32.775	40.2333	36.1846
18	31.72	33.3727	40.2667	37.3462
19	32.1	30.85	41.6667	38.4462
20	32.7714	31.1	42.6	38.9

## Sheet: Female average
Postnatal day	+/+ (pooled)	Trappc9 m+/p-	Trappc9 m-/p+	Trappc9 m-/p-
3	10.9933	11.65	11.7571	11.3091
4	15.9412	16.0667	16.3429	16.25
5	18.0188	17.48	18.05	19.6
6	19.0445	18.8	19.2375	20.5182
7	19.9941	19.56	20.0125	21.7556
8	20.7667	20.24	21.8636	22.8
9	21.7722	20.9	22.5364	24.1
10	22.1111	21.825	23.7182	24.4636
11	22.7059	22.45	24.5182	25.61
12	23.3143	23.075	25.62	25.6429
13	23.5611	23.65	26.21	26.5818
14	24.1556	23.83	27.17	27.0636
15	24.8611	24.37	27.9889	27.5091
16	25.5333	25.3273	29.275	29.2455
17	25.2357	25.3545	29.4714	28.73
18	26.2643	25.2818	29.5625	30.6444
19	26.6461	25.76	30.5875	31.1375
20	27.3	26.26	30.8571	32.925
